# Supplementary material for: Survival benefit of surgery with postoperative radiotherapy in locally advanced cervical adenocarcinoma: a population-based analysis
Source: BMC Surg. 2023 Oct 3;23:299. doi: 10.1186/s12893-023-02203-3 (PMC10548725; doi:10.1186/s12893-023-02203-3)
Supplement: Supplementary file 2 — Additional file 2:Table S1. Univariate and multivariate analyses of factors for OS before PSM. [file 12893_2023_2203_MOESM2_ESM.xlsx]

## Sheet: Sheet1
Table S1 Univariate and multivariate analyses of factors for OS before PSM
	Univariate analysis (N=1363)				Multivariate analysis (N=1363)
Variable name	HR	95% CI for HR		p value	HR	95% CI for HR		p value
Age, years
<65	Reference				Reference
>=65	2.22	1.83	2.7	<0.001	2.18	1.78	2.66	<0.001
Race
Black	Reference				Reference
White	0.54	0.41	0.71	<0.001	0.58	0.44	0.76	<0.001
Others or Unknown	0.64	0.45	0.89	0.0079	0.72	0.51	1.01	0.0577
Year of diagnosis
2004-2008	Reference				Reference
2009-2013	0.86	0.71	1.04	0.1248	0.73	0.6	0.89	0.0022
2014-2017	0.71	0.56	0.88	0.0023	0.61	0.48	0.76	<0.001
Tumor size, mm
<=40	Reference				Reference
>40, <=60	1.39	1.13	1.71	0.0015	1.61	1.3	2	<0.001
>60	1.66	1.33	2.07	<0.001	1.39	1.09	1.77	0.007
Grade
Well differentiated	Reference				Reference
Moderately differentiated	1.3	0.96	1.76	0.0932	1.21	0.89	1.64	0.228
Poorly differentiated	1.88	1.38	2.55	<0.001	1.53	1.12	2.1	0.0075
Undifferentiated; anaplastic	2.58	1.69	3.95	<0.001	2.11	1.37	3.25	0.0007
Unknown	1.97	1.44	2.68	<0.001	1.47	1.07	2.02	0.0162
FIGO stage
IB3/IIA2-IIB	Reference				Reference
III	1.66	1.4	1.97	<0.001	1.41	0.97	2.07	0.0748
IVA	3.24	2.03	5.18	<0.001	4.03	2.37	6.87	<0.001
T stage
T1	Reference				Reference
T2	1.74	1.42	2.14	<0.001	1.77	1.43	2.19	<0.001
T3	3.75	2.96	4.76	<0.001	2.89	2.1	3.99	<0.001
T4	4.13	2.55	6.67	<0.001	—	—	—	—
N stage
N0	Reference				Reference
N1	1.26	1.06	1.48	0.0075	1.35	0.98	1.85	0.0685
Chemotherapy
No	Reference				—
Yes	1.04	0.81	1.33	0.7802	—	—	—	—
Local treatment
Primary RT	Reference				Reference
Surgery+PORT	0.51	0.41	0.64	<0.001	0.6	0.46	0.76	<0.001
p<0.05 was considered significant. Model adjusted for multivariate analysis: Age, Race, Year of diagnosis, Tumor size, Grade, FIGO stage, T stage, N stage, Local treatment. OS overall survival, PSM propensity score-matching, HR hazard ratio, CI confidence interval, FIGO the International Federation of Gynecology and Obstetrics, RT radiotherapy, PORT postoperative radiotherapy.
