# Supplementary material for: Survival benefit of surgery with postoperative radiotherapy in locally advanced cervical adenocarcinoma: a population-based analysis
Source: BMC Surg. 2023 Oct 3;23:299. doi: 10.1186/s12893-023-02203-3 (PMC10548725; doi:10.1186/s12893-023-02203-3)
Supplement: Supplementary file 3 — Additional file 3: Table S2. Univariate and multivariate analyses of factors for CSS before PSM using a Fine-Gray hazard model. [file 12893_2023_2203_MOESM3_ESM.xlsx]

## Sheet: Sheet1
Table S2 Univariate and multivariate analyses of factors for CSS before PSM using a Fine-Gray hazard model
	Univariate analysis (N=1363)				Multivariate analysis (N=1363)
Variable name	HR	95% CI for HR		p value	HR	95% CI for HR		p value
Age, years
<65	Reference				Reference
>=65	1.93	1.55	2.39	<0.001	1.91	1.53	2.38	<0.001
Race
Black	Reference				Reference
White	0.5156	0.3826	0.6948	<0.001	0.56	0.41	0.75	<0.001
Others or Unknown	0.6485	0.4503	0.9341	0.02	0.71	0.5	1.02	0.0672
Year of diagnosis
2004-2008	Reference				Reference
2009-2013	0.7934	0.6418	0.9808	0.0324	0.71	0.57	0.87	0.0012
2014-2017	0.4432	0.3488	0.5631	<0.001	0.57	0.45	0.72	<0.001
Tumor size, mm
<=40	Reference				Reference
>40, <=60	1.3943	1.1145	1.7445	0.0036	1.72	1.37	2.17	<0.001
>60	1.6665	1.2995	2.137	<0.001	1.48	1.14	1.91	0.0032
Grade
Well differentiated	Reference				Reference
Moderately differentiated	1.2518	0.9046	1.7322	0.1754	1.16	0.84	1.6	0.3695
Poorly differentiated	1.9072	1.3776	2.6404	<0.001	1.49	1.07	2.08	0.0173
Undifferentiated; anaplastic	2.534	1.5976	4.0191	<0.001	2.05	1.3	3.24	0.0022
Unknown	1.7862	1.2769	2.4985	0.0007	1.42	1.02	1.98	0.04
FIGO stage
IB3/IIA2-IIB	Reference				Reference
III	1.7748	1.468	2.1457	<0.001	1.32	0.88	1.97	0.1815
IVA	3.1186	1.8401	5.2851	<0.001	4.17	2.36	7.36	<0.001
T stage
T1	Reference				Reference
T2	1.782	1.4185	2.2386	<0.001	1.9	1.52	2.39	<0.001
T3	3.6362	2.7975	4.7265	<0.001	3.13	2.23	4.39	<0.001
T4	3.8594	2.2382	6.6551	<0.001	—	—	—	—
N stage
N0	Reference				Reference
N1	1.4217	1.1879	1.7015	<0.001	1.49	1.06	2.09	0.0219
Chemotherapy
No	Reference				Reference
Yes	1.2931	0.965	1.7327	0.0852	1.12	0.83	1.5	0.4507
Local treatment
Primary RT	Reference				Reference
Surgery+PORT	0.54	0.43	0.69	<0.001	0.64	0.49	0.83	0.0009
p<0.05 was considered significant. Model adjusted for multivariate analysis: Age, Race, Year of diagnosis, Tumor size, Grade, FIGO stage, T stage, N stage, Chemotherapy, Local treatment. CSS cancer-specific survival, PSM propensity score-matching, HR hazard ratio, CI confidence interval, FIGO the International Federation of Gynecology and Obstetrics, RT radiotherapy, PORT postoperative radiothera…
